# Supplementary material for: The Sepsis ImmunoScore Predicts Sepsis, Mortality, and Deterioration Better than Clinical Scores and Widely Available Biomarkers
Source: Diagnostics (Basel). 2026 Jun 24;16(13):1962. doi: 10.3390/diagnostics16131962 (PMC13360300; doi:10.3390/diagnostics16131962)
Supplement: Supplementary file 1 [file diagnostics-16-01962-s001.zip]

Archive with 1 entries (1 files):
- diagnostics-4301543-supplementary.pdf
